# Supplementary material for: Identification of Milk and Cheese Intake Biomarkers in Healthy Adults Reveals High Interindividual Variability of Lewis System–Related Oligosaccharides
Source: J Nutr. 2020 Mar 4;150(5):1058–67. doi: 10.1093/jn/nxaa029 (PMC7198293; doi:10.1093/jn/nxaa029)
Supplement: nxaa029_Supplemental_Files [file nxaa029_supplemental_files.zip]

Archive with 4 entries (4 files):
- G_Pimentel_JNutr_Supplemental_Figures_Revised_21_01_20.pdf
- G_Pimentel_JNutr_Supplemental_Methods_Revised_21_01_20.pdf
- G_Pimentel_JNutr_Supplemental_Table 1_Revised_21_01_20.pdf
- G_Pimentel_JNutr_Supplemental_Tables 2_3_4_Revised_21_01_20.pdf
